# Supplementary material for: Adaptation and Validation of the Constructivist Teaching Practices Inventory in Elementary Physical Education (CTPI-EPE) for Brazilian Physical Education Pre-Service Teachers
Source: Int J Environ Res Public Health. 2022 Sep 24;19(19):12091. doi: 10.3390/ijerph191912091 (PMC9564738; doi:10.3390/ijerph191912091)
Supplement: Supplementary file 1 [file ijerph-19-12091-s001.zip]

Archive with 1 entries (1 files):
- ijerph-1843377-SI.pdf
